# Supplementary material for: Contribution of the STAT Family of Transcription Factors to the Expression of the Serotonin 2B (HTR2B) Receptor in Human Uveal Melanoma
Source: Int J Mol Sci. 2022 Jan 29;23(3):1564. doi: 10.3390/ijms23031564 (PMC8836204; doi:10.3390/ijms23031564)
Supplement: Supplementary file 1 [file ijms-23-01564-s001.zip]

Archive with 1 entries (1 files):
- ijms-1541581-supplementary.pdf
